# Supplementary material for: Co-Catalyzed Asymmetric Hydrogenation. The Same Enantioselection Pattern for Different Mechanisms
Source: Int J Mol Sci. 2023 Mar 14;24(6):5568. doi: 10.3390/ijms24065568 (PMC10057697; doi:10.3390/ijms24065568)
Supplement: Supplementary file 1 [file ijms-24-05568-s001.zip]

Archive with 1 entries (1 files):
- ijms-2260169-supplementary.pdf
